# Supplementary material for: Nearest labelset using double distances for multi-label classification
Source: PeerJ Comput Sci. 2019 Dec 9;5:e242. doi: 10.7717/peerj-cs.242 (PMC7924696; doi:10.7717/peerj-cs.242)
Supplement: Table S1 — compares NLDD with two other approaches that rely on only one of the distances: nearest neighbor (NN) using Dx only and SMBR using Dy only. [file peerj-cs-05-242-s003.csv]

Data	NN	SMBR	NLDD
emotions	0.222	0.2	0.19
scene	0.111	0.13	0.095
yeast	0.24	0.205	0.19
medical	0.019	0.011	0.01
slashdot	0.071	0.054	0.045
enron	0.067	0.056	0.055
ohsumed	0.11	0.072	0.061
tmc2007	0.087	0.059	0.058
bibtex	0.023	0.015	0.013
