# Supplementary material for: Nearest labelset using double distances for multi-label classification
Source: PeerJ Comput Sci. 2019 Dec 9;5:e242. doi: 10.7717/peerj-cs.242 (PMC7924696; doi:10.7717/peerj-cs.242)
Supplement: Table S2 — compares NLDD with two other approaches that rely on only one of the distances: nearest neighbor (NN) using Dx only and SMBR using Dy only. [file peerj-cs-05-242-s004.csv]

Data	NN	SMBR	NLDD
emotions	0.701	0.708	0.690
scene	0.371	0.424	0.319
yeast	0.783	0.818	0.748
medical	0.499	0.307	0.279
slashdot	0.740	0.625	0.523
enron	0.884	0.877	0.866
ohsumed	0.944	0.787	0.720
tmc2007	0.814	0.704	0.702
bibtex	0.908	0.820	0.805
