# Supplementary material for: Nearest labelset using double distances for multi-label classification
Source: PeerJ Comput Sci. 2019 Dec 9;5:e242. doi: 10.7717/peerj-cs.242 (PMC7924696; doi:10.7717/peerj-cs.242)
Supplement: Table S3 — compares NLDD with two other approaches that rely on only one of the distances: nearest neighbor (NN) using Dx only and SMBR using Dy only. [file peerj-cs-05-242-s005.csv]

Data	NN	SMBR	NLDD
emotions	0.537	0.547	0.562
scene	0.673	0.651	0.742
yeast	0.487	0.509	0.546
medical	0.606	0.768	0.799
slashdot	0.291	0.469	0.535
enron	0.337	0.423	0.412
ohsumed	0.132	0.397	0.435
tmc2007	0.435	0.578	0.570
bibtex	0.194	0.339	0.351
